# Supplementary material for: A 15-Year One Health Approach to Antimicrobial Resistance in Kuwait from Hospitals to Environmental Contexts: A Systematic Review
Source: Life (Basel). 2025 Aug 25;15(9):1344. doi: 10.3390/life15091344 (PMC12470776; doi:10.3390/life15091344)
Supplement: Supplementary file 1 [file life-15-01344-s001.zip]

Archive with 1 entries (1 files):
- life-3798776-supplementary.pdf
